# Supplementary material for: Physicochemical and Stability Evaluation of Topical Niosomal Encapsulating Fosinopril/γ-Cyclodextrin Complex for Ocular Delivery
Source: Pharmaceutics. 2022 May 27;14(6):1147. doi: 10.3390/pharmaceutics14061147 (PMC9228017; doi:10.3390/pharmaceutics14061147)
Supplement: Supplementary file 1 [file pharmaceutics-14-01147-s001.zip]

Archive with 1 entries (1 files):
- pharmaceutics-1723216-supplementary.pdf
